# Supplementary material for: TGF-β and SHH Regulate Pluripotent Stem Cell Differentiation into Brain Microvascular Endothelial Cells in Generating an In Vitro Blood–Brain Barrier Model
Source: Bioengineering (Basel). 2023 Sep 27;10(10):1132. doi: 10.3390/bioengineering10101132 (PMC10604460; doi:10.3390/bioengineering10101132)
Supplement: Supplementary file 1 [file bioengineering-10-01132-s001.zip]

Archive with 1 entries (1 files):
- bioengineering-2584362-supplementary.pdf
